# Supplementary material for: Humanized COVID‐19 decoy antibody effectively blocks viral entry and prevents SARS‐CoV‐2 infection
Source: EMBO Mol Med. 2020 Nov 30;13(1):e12828. doi: 10.15252/emmm.202012828 (PMC7799362; doi:10.15252/emmm.202012828)
Supplement: Supplementary file 3 — Table EV1 [file EMMM-13-e12828-s003.xlsx]

## Sheet: 工作表1
Table EV1: Genetic characteristics of SARS-CoV-2 strains used in this study
SARS-CoV-2 viruses were isolated from sputum or throat swab specimens obtained from SARS-CoV-2-infected patients using VeroE6 cells in DMEM supplemented with 2 μg/mL tosylsulfonyl phenylalantyl chloromethyl ketone (TPCK)-trypsin (Sigma-Aldrich). The full-length genomic sequences of the derived clinical isolates were determined and submitted, along with the patients’ travel history and basic infor…
Strain	PANGOLIN lineages	GISAID clade	Accession ID				S-D614G	NS3-Q57H	NS8-L84S	N-G204R
				241	3037	8782	23403	25563	28144	28882
NTU01	A	S	EPI_ISL_408489			T			C
NTU03	B.1	GH	EPI_ISL_413592	T	T		G	T
NTU13	A.3	S	EPI_ISL_422415			T			C
NTU14	B.1.1	GR	EPI_ISL_422416	T	T		G			A
NTU25	B.1.5.3	G	EPI_ISL_447619	T	T		G
NTU27	B	L	EPI_ISL_447621
